# Supplementary material for: Camera trap survey of mammal diversity and activity rhythms of threatened species in a subtropical forest of Huangshan Mountain, China
Source: Biodivers Data J. 2026 Feb 19;14:e184017. doi: 10.3897/BDJ.14.e184017 (PMC12946825; doi:10.3897/BDJ.14.e184017)
Supplement: Supplementary material 2 — Differences in the number of detections [file bdj-14-e184017-s002.xlsx]

## Sheet: Sheet1
Table S2. Differences in the number of detections across months and differences in altitude selection across seasons for the seven threatened species (ANOVA).
Species	The number of detections varies across months	Differences in altitude selection among species across seasons
1. Arctonyx collaris	F = 3.314, df = 11, P < 0.001	F = 39.465, df = 3, P < 0.05
2. Paguma larvata	F = 1.897, df = 11, P > 0.05	F = 39.725, df = 3, P < 0.05
3. Muntiacus crinifrons	F = 0.978, df = 11, P > 0.05	F = 11.227, df = 3, P < 0.05
4. Muntiacus reevesi	F = 1.475, df = 11, P > 0.05	F = 0.978, df = 3, P > 0.05
5. Capricornis sumatraensis	F = 2.009, df = 11, P > 0.05	F = 10.792, df = 3, P > 0.05
6. Hystrix brachyura	F = 1.515, df = 11, P > 0.05	F = 3.735, df = 3, P > 0.05
7. Macaca thibetana huangshanensis	F = 1.857, df = 11, P < 0.05	F = 5.609, df = 3, P > 0.05
